# Supplementary material for: N-Acetyl Cysteine Depletes Reactive Oxygen Species and Prevents Dental Monomer-Induced Intrinsic Mitochondrial Apoptosis In Vitro in Human Dental Pulp Cells
Source: PLoS One. 2016 Jan 25;11(1):e0147858. doi: 10.1371/journal.pone.0147858 (PMC4726696; doi:10.1371/journal.pone.0147858)
Supplement: S1 Raw Data — (XLS) [file pone.0147858.s001.xls]

## Sheet: 工作表1
	cell proliferation assay
	HEMA							MMA							TEGDMA
	control	1	2.5	5	7.5	10		control	1	2.5	5	7.5	10		control	1	2.5	5	7.5	10
	1.651	1.313	1.081	0.771	1.286	0.938		1.322	1.137	1.029	0.987	0.829	0.736		1.322	1.281	0.981	0.899	0.844	0.258
	1.377	1.287	1.319	1.146	1.028	0.673		1.272	1.374	1.145	1.037	0.745	0.563		1.272	0.919	0.971	0.547	0.473	0.411
	1.56	1.292	1.011	1.204	0.513	0.493		1.415	1.255	1.027	0.965	1.038	0.849		1.415	1.195	1.012	0.519	0.942	0.367
	1.712	1.272	1.029	1.041	0.787	0.719		1.303	1.146	1.296	1.284	0.956	0.665		1.303	0.822	0.825	0.792	0.606	0.343
	1.645	1.175	1.469	0.954	0.995	0.487		1.253	1.279	1.346	1.105	1.051	0.765		1.253	0.632	1.032	0.732	0.498	0.458
	1.525	1.112	1.296	1.209	0.935	0.886		1.402	1.217	1.136	1.298	0.836	0.814		1.402	1.25	1.05	1.168	0.644	0.343
		Con						HEMA						HEMA+NAC						HEMA+NAC
	24	1.04626	0.872624	0.988593	1.08492	1.04246	0.966413	0.832066	0.815589	0.818758	0.806084	0.744613	0.704689	0.93853	0.914449	0.930925	0.944867	0.907478	0.932826
	48	0.995529	1.04675	0.980488	0.958943	0.926016	1.09065	0.59187	0.660163	0.722764	0.640244	0.684146	0.589024	0.822358	0.905691	0.980488	1.12155	0.775203	1.07602
	72	0.938064	0.924839	0.977097	1.05871	1.06677	1.06032	0.515161	0.58	0.609677	0.66871	0.57129	0.543871	0.937419	0.947419	0.935806	1.0029	1.00387	0.979677
	96	1.0116	1.04337	1.09144	0.770995	1.05359	1.02845	0.544199	0.370995	0.407182	0.427901	0.531768	0.466022	0.948895	0.93674	0.935359	0.962983	0.997238	1.00939
		Con						MMA						MMA+NAC
	24	0.995482	0.957831	1.06551	0.981175	0.943524	1.05572	0.743223	0.780873	0.726657	0.966867	0.832078	0.97741	0.972139	0.899096	0.966114	0.847139	0.88253	0.948795
	48	0.995529	1.04675	0.980488	0.958943	0.926016	1.09065	0.750406	0.723171	0.860163	0.88252	0.683333	0.644715	0.960569	0.813821	0.941057	0.783333	1.09594	0.937805
	72	0.938064	0.924839	0.977097	1.05871	1.06677	1.06032	0.601613	0.542258	0.666452	0.614194	0.484193	0.577742	0.876129	0.959032	1.01129	0.934194	0.904839	0.999355
	96	1.0116	1.04337	1.09144	0.770995	1.05359	1.02845	0.534807	0.495304	0.499171	0.588674	0.563536	0.514365	0.987937	0.92279	0.993784	0.982044	0.996961	0.939779
		Con						TEGDMA						TEGDMA+NAC
	24	0.995482	0.957831	1.06551	0.981175	0.943524	1.05572	0.964608	0.692018	0.899849	0.618976	0.475904	0.941265	0.89759	0.933735	0.912651	0.895331	0.910392	0.920934
	48	0.995529	1.04675	0.980488	0.958943	0.926016	1.09065	0.594309	0.63374	0.586585	0.633333	0.673984	0.714634	0.923171	0.810163	0.823984	0.86748	0.95935	0.830488
	72	0.938064	0.924839	0.977097	1.05871	1.06677	1.06032	0.55871	0.559355	0.581936	0.492581	0.53129	0.582903	0.937097	0.933548	1.05871	0.877097	0.90871	0.848387
	96	1.0116	1.04337	1.09144	0.770995	1.05359	1.02845	0.381492	0.470994	0.416298	0.364365	0.407735	0.340884	0.974862	0.964917	0.995028	0.962431	0.948066	0.936464
	ROS
	Con	NAC	HEMA	HEMA+NAC	MMA	MMA+NAC	TEGDMA	TEGDMA+NAC
	299	318	5489	1107	8070	697	10792	2278
	165	324	4059	1386	4006	603	10484	2357
	166	325	3986	1233	7058	551	10128	2435
	MDA										CAT
	Con	NAC	HEMA	HEMA+NAC	MMA	MMA+NAC	TEGDMA	TEGDMA+NAC			Con	NAC	HEMA	HEMA+NAC	MMA	MMA+NAC	TEGDMA	TEGDMA+NAC
	1.72364	1.88872	23.8444	2.21888	18.2316	2.38396	14.5999	3.37444			66.6667	70	82.5	65	90	74.1667	91.6667	67.5
	1.41969	1.75187	24.3401	2.41623	18.1948	2.58232	14.873	3.41277			68.3333	71.6667	83.3333	68.3333	90	78.3333	95.8333	78.3333
	1.86806	1.54088	23.4619	2.03165	17.5727	2.68601	14.3009	3.17678			65	66.6667	89.1667	64.1667	89.1667	72.5	91.6667	71.6667
	SOD										GPx
	Con	NAC	HEMA	HEMA+NAC	MMA	MMA+NAC	TEGDMA	TEGDMA+NAC			Con	NAC	HEMA	HEMA+NAC	MMA	MMA+NAC	TEGDMA	TEGDMA+NAC
	11.4706	9.6	2.41935	11.4706	4.04762	9.09524	4.57895	6.85185			38.6924	35.9593	24.2873	37.0847	21.5541	34.3516	19.7856	39.657
	10.7778	9.09524	2.36508	11.4706	3.32653	7.15385	5.23529	9.09524			39.0139	37.567	22.6795	38.6924	23.1618	34.6731	19.9464	39.9786
	6.57143	6.31034	3.07692	6.06667	3.07692	6.06667	4.04762	6.57143			39.3355	36.9239	23.1618	37.567	22.1972	34.8339	20.4287	39.0139
		Con			NAC			HEMA			HEMA+NAC
	Total GSH	46.485	46.3748	46.6317	47.0364	46.9262	46.8526	20.9001	23.1057	25.7567	43.6178	43.6178	43.8705
	GSSG	8.03189	8.62332	7.14335	8.34943	6.83036	5.00815	4.85649	5.45116	5.9423	3.90387	4.20988	5.27505
	GSH	30.4334	29.2505	32.2105	30.2396	33.2777	36.9221	13.5412	12.3518	11.3696	35.8943	35.2822	33.1519
		Con			NAC			MMA			MMA+NAC
	Total GSH	46.485	46.3748	46.6317	47.0364	46.9262	46.8526	21.8926	24.0982	26.8612	45.8234	45.7131	45.8586
	GSSG	8.03189	8.62332	7.14335	8.34943	6.83036	5.00815	5.17403	5.31324	6.2092	7.55558	8.07164	8.3444
	GSH	30.4334	29.2505	32.2105	30.2396	33.2777	36.9221	13.9359	13.6575	11.8656	30.6872	29.6551	29.1095
		Con			NAC			TEGDMA			TEGDMA+NAC
	Total GSH	46.485	46.3748	46.6317	47.0364	46.9262	46.8526	23.6571	25.7524	27.8553	39.9785	42.6252	43.5391
	GSSG	8.03189	8.62332	7.14335	8.34943	6.83036	5.00815	5.49157	4.89948	5.54195	7.87312	8.62332	8.8782
	GSH	30.4334	29.2505	32.2105	30.2396	33.2777	36.9221	14.7718	15.9559	14.671	26.3014	24.801	24.2912
	Quantification of apoptotic cells by flow cytometry
		Con			NAC			1mM HEMA			1mM HEMA+NAC			5mM HEMA			5mM HEMA+NAC			10mM HEMA			10mM HEMA+NAC
	viable	100	99.9	99.3	95.1	91	91.9	83.4	78	84	90.9	92.9	92.7	61.3	56.6	53.8	85.1	88.6	88.8	42	41.7	50.6	67	68.1	68
	early apoptosis	0	0	0	3.1	7	5.3	3.9	5.1	2.1	3.1	3.1	3.8	9.1	9.8	9.2	5.3	6.6	5.1	20.2	21.3	17.8	8.4	9.1	8.1
	late apoptosis/necrosis	0	0.1	0.3	1.7	2.1	2.8	12.8	16.8	13.9	6.1	4	3.5	29.6	33.6	37	9.7	4.8	6.1	37.8	37	31.6	24.6	22.9	24
		Con			NAC			5mM MMA			5mM MMA+NAC			10mM MMA			10mM MMA+NAC			15mM MMA			15mM MMA+NAC
	viable	100	99.9	99.3	95.1	91	91.9	76.1	77.8	75.9	93.3	92.8	94.8	69	69.4	68.5	74.5	76	78	45	42.2	43.7	58.3	61.7	50.2
	early apoptosis	0	0	0	3.1	7	5.3	3.2	3.5	9.4	2.9	4	2.7	6.2	4	4.1	11.8	10.7	7.4	19	21.4	24.8	13.2	10.7	15.9
	late apoptosis/necrosis	0	0.1	0.3	1.7	2.1	2.8	20.7	18.7	14.7	3.9	3.3	2.5	24.8	26.6	27.3	13.7	13.3	14.6	36.1	36.5	31.5	28.6	27.5	33.9
		Con			NAC			1mM TEGDMA			1mM TEGDMA+NAC			5mM TEGDMA			5mM TEGDMA+NAC			10mM TEGDMA			10mM TEGDMA+NAC
	viable	100	99.9	99.3	95.1	91	91.9	78.1	79.4	80.7	93.8	95.5	95.1	58	67.6	64.5	75.6	72.1	76.5	48.8	49.5	53.2	52.9	58.1	53.9
	early apoptosis	0	0	0	3.1	7	5.3	4.5	2.8	3.2	2.5	1.6	1.8	20.3	18	18.7	10.2	16.5	10.3	9.3	13.4	16	18	16.1	17.5
	late apoptosis/necrosis	0	0.1	0.3	1.7	2.1	2.8	17.5	17.8	16	3.7	2.9	3.1	21.6	14.4	16.8	14.3	11.4	13.1	31.8	37.1	30.8	29	25.9	28.6
	caspase-3
	Con	NAC	HEMA	HEMA+NAC	MMA	MMA+NAC	TEGDMA	TEGDMA+NAC
	0.799799	0.721174	1.00314	0.449836	1.5069	0.472398	1.09387	0.495072
	0.747923	0.717547	1.04499	0.497678	1.5724	0.520085	1.14354	0.514227
	0.742646	0.711148	1.03344	0.517976	1.55397	0.487695	1.12929	0.50914
	ATP
	Con	NAC	HEMA	HEMA+NAC	MMA	MMA+NAC	TEGDMA	TEGDMA+NAC
	286.834	287.346	187.739	270.723	189.271	278.098	244.322	288.175
	282.861	283.227	172.796	297.716	190.797	273.821	199.38	271.956
	280.599	293.732	179.576	300.257	171.245	265.163	221.054	275.912
	MMP
	Con	NAC	HEMA	HEMA+NAC	MMA	MMA+NAC	TEGDMA	TEGDMA+NAC
	0.3	1.1	51.5	27.7	32.7	19.3	53.2	19.6
	0.2	1	58.2	28.3	36.3	16.9	37	18.4
	0.6	3.5	60.8	31.3	33.6	17	42.7	19
	Cyto C
	Con			NAC			HEMA			HEMA+NAC			MMA			MMA+NAC			TEDGMA			TEDGMA+NAC
	60.2945	69.4234	68.529	60.0494	57.5808	62.6476	124.959	133.25	132.844	85.156	88.7236	85.6261	133.048	125.919	144.132	74.6889	28.4636	75.5877	123.13	121.774	129.683	87.2265	77.1608	85.2286
